# Supplementary material for: Visualizing youth sports specialization and injury risk: A novel application of swimmer plots
Source: PLoS One. 2026 Jun 25;21(6):e0352327. doi: 10.1371/journal.pone.0352327 (PMC13298933; doi:10.1371/journal.pone.0352327)
Supplement: S2 Article data — (XLSX) [file pone.0352327.s002.xlsx]

## Sheet: age_data
GROUPAGESTART_Y1	Y1_label	groupagestartY2	Y2_label	age_comp_mean	age_comp_lcl	age_comp_ucl	age_spec_mean	age_spec_lcl	age_spec_ucl	age_ELITE_MEAN	age_ELITE_LCL	age_ELITE_UCL	age_cage_mean	age_cage_lcl	age_cage_ucl	age_inj_mean	age_Inj_lcl	age_Inj_ucl	age_inj_rate	rate_ss	rate_ms	groupagestart1	ref_Free_Mean	ref_free_LCL	ref_free_UCL	ref_comp_Mean	ref_comp_LCL	ref_comp_UCL	ref_spec_Mean	ref_spec_LCL	ref_spec_Ucl	ref_elite_mean	ref_elite_lcl	ref_elite_ucl	ref_tot_mean	ref_tot_lcl	ref_tot_ucl	ref_rate_ms_mean	ref_rate_ms_lcl	ref_rate_ms_ucl	ref_rate_ss_mean	ref_rate_ss_lcl	ref_rate_ss_ucl
		2	Injury Average																0.27			2
		1	1 Other Sport Average																		0.43	1																10	6	15
		0	2+ Other Sport Average																	0.34		0																			9	7	13
-2	Total Average																																		17	14	22
-1	Elite Average																															26	24	28
0	Specialized Average																												21	20	22
1	Compete Average																									15	13	18
2	Free Play Average																						9	7	12
3	3 yrs old			5.5	5.2	5.9	10.7	10	11.4	21.2	20.7	21.7	26	24.9	27.1	16	12.5	19.5	0.21	0.23	0.39	3
4	4 yrs old			6.6	6.2	6.9	11.3	10.7	11.9	20.8	20.4	21.3	27.5	26.5	28.5	16.3	13.9	18.6	0.25	0.31	0.39	4
5	5 yrs old			7.5	7.2	7.9	12.4	11.7	13	20.8	20.3	21.3	27.1	25.9	28.3	19.2	16	22.4	0.24	0.34	0.34	5
6	6 yrs old			8.2	7.9	8.6	13.3	12.6	14	20.6	20.1	21.1	27.3	26.1	28.4	16.4	14	18.9	0.33	0.38	0.41	6
7	7 yrs old			9.7	9.3	10	14.3	13.6	15	20.4	20	20.8	27.8	26.6	29	19.5	15.7	23.3	0.18	0.31	0.3	7
8	8 yrs old			10.6	10.3	10.9	14.7	14.1	15.4	20.7	20.2	21.2	26	25	27	19.8	16.5	23.2	0.18	0.44	0.33	8
9	9 yrs old			11.5	11.2	11.8	16	15.4	16.6	21.1	20.7	21.5	26.1	25.2	27.1	18.2	16.4	20.1	0.34	0.39	0.42	9
10	10 yrs old			12.6	12.2	12.9	17	16.3	17.7	21.1	20.6	21.6	27.1	26	28.3	22.2	19.8	24.6	0.3	0.48	0.34	10
11	11 yrs old			13.7	13.3	14	17.6	17	18.2	21.5	21	21.9	27	26.1	27.9	20.3	18.2	22.3	0.24	0.27	0.62	11
12	12 yrs old			14.3	14	14.7	19	18.3	19.7	22	21.6	22.5	27.5	26.5	28.5	20.2	17.5	23	0.28	0.31	0.56	12
13	13 yrs old			15.4	15.1	15.7	19.3	18.7	19.9	22.2	21.8	22.6	28.5	27.6	29.4	22	20.2	23.8	0.25	0.27	0.59	13
14	14 yrs old			16.5	16.1	16.8	20.7	20	21.4	22.5	22	22.9	27.4	26.3	28.5	22.4	20.3	24.4	0.33	0.41	0.42	14

## Sheet: years_data
YRSGROUP_Y1		YRS_FREE_mean	YRS_FREE_lcl	YRS_FREE_ucl	YRS_compete_mean	YRS_compete_lcl	YRS_compete_ucl	YRS_special_mean	YRS_special_lcl	YRS_special_ucl	YRS_ELITE_MEAN	YRS_ELITE_LCL	YRS_ELITE_UCL	YRS_TOT_MEAN	YRS_TOT_LCL	YRS_TOT_UCL	YRS_Inj_mean	YRS_inj_lcl	YRS_inj_ucl	ref_YRS_FREE_Mean	ref_YRS_FREE_lcl	ref_YRS_FREE_ucl	ref_YRS_compete_Mean	ref_YRS_compete_lcl	ref_YRS_compete_ucl	ref_YRS_special_Mean	ref_YRS_special_lcl	ref_YRS_special_ucl	ref_YRS_ELITE_Mean	ref_YRS_ELITE_lcl	ref_YRS_ELITE_ucl	ref_YRS_TOT_Mean	ref_YRS_TOT_lcl	ref_YRS_TOT_ucl
-3	Total Average																															18	14	23
-2.5	Elite Average																												24	16	31
-2	Specialized Average																									18	14	23
-1.5	Compete Average																						7	6	8
-1	Play Average																			3	2	3
1	1-10 yrs	2	1.7	2.3	5	4.6	5.5	8.3	7.8	8.8	9.1	8.4	9.9	8.3	8	8.6	3.1	2.1	4.1
2	11-12 yrs	2.8	2.5	3.1	7.3	6.7	7.9	11.6	10.8	12.3	12.7	11.6	13.7	11.6	11.5	11.7	4.5	3.1	6
3	13-14 yrs	2.7	2.4	3	7.2	6.6	7.7	13.5	12.9	14.1	15.5	14.6	16.5	13.4	13.4	13.5	4.2	2.9	5.4
4	15-16 yrs	2.7	2.4	3	7.4	7	7.9	15.5	14.9	16.1	18.9	17.9	19.9	15.5	15.4	15.6	7	5.6	8.4
5	17 yrs	2.7	2.3	3.2	7.6	6.9	8.4	17	16	17.9	20.9	19.2	22.5	17	17	17	8.7	5.9	11.5
6	18-19 yrs	2.6	2.3	2.9	7.1	6.7	7.6	18.5	17.9	19	24.4	23.2	25.4	18.5	18.4	18.6	7.5	6	9.1
7	20-21 yrs	2.4	2.1	2.8	7.1	6.6	7.6	20.4	19.8	21	27	25.8	28.3	20.5	20.4	20.6	8.6	6	11.3
8	22-23 yrs	2.4	2.1	2.7	6.9	6.3	7.4	22.5	21.9	23.1	31.3	30	32.5	22.4	22.4	22.5	10.3	7.9	12.7
9	24-26 yrs	2.5	2.1	2.8	7.5	7	7.9	25.1	24.6	25.6	35.5	34.3	36.6	25	24.9	25.2	14.1	12.1	16.1
10	27+ yrs	2.4	2.1	2.7	7.2	6.7	7.6	29.1	28.5	29.7	41.3	40.2	42.4	29.1	28.8	29.3	13.7	11.2	16.2
